# Supplementary material for: Comparability of Gastrointestinal Microbiome and Bile Acid Profiles in Patients With First or Multiply Recurrent Clostridioides difficile Infection
Source: J Infect Dis. 2025 Aug 2;232(5):e733–40. doi: 10.1093/infdis/jiaf408 (PMC12614999; doi:10.1093/infdis/jiaf408)
Supplement: jiaf408_Supplementary_Data [file jiaf408_supplementary_data.zip]

Archive with 2 entries (2 files):
- frCDI vs mrCDI Supplementary Tables.xlsx
- frCDI_vs_mrCDI_Supplementary_Figures_Aug_2025.pdf
