# Supplementary material for: Comparability of Gastrointestinal Microbiome and Bile Acid Profiles in Patients With First or Multiply Recurrent Clostridioides difficile Infection
Source: J Infect Dis. 2025 Aug 2;232(5):e733–40. doi: 10.1093/infdis/jiaf408 (PMC12614999; doi:10.1093/infdis/jiaf408)
Supplement: jiaf408_Supplementary_Data [file jiaf408_supplementary_data.zip › frCDI vs mrCDI Supplementary Tables.xlsx]

## Sheet: Table S1
	Supplementary Table 1: Proportion of variation in community composition explained by predefined subpopulations.
		Proportion of variation (%)	P-value
	Timepoint (Baseline vs Week 1)	10.29	<0.001
	Antibiotic (Vancomycin vs Fidaxomicin)	3.45	<0.001
	Age ( < 65 years old vs ≥ 65 years old)	0.66	0.004
	Sex (Male vs Female)	0.45	0.045
	Diagnostic for qualifying episode (qPCR vs Toxin testing)	0.4	0.074
	CDI recurrence (First vs Multiple)	0.34	0.168
	Residual	85.07	0.85068

## Sheet: Table S2
	Supplementary Table 2: Comparison of microbiome community composition between first and mutiply recurrent CDI patients within and between timepoints
	Statistical Test	Timepoint	Comparison	First recurrence Sample Number	Multiple recurrence Sample Number	p-value Strata = Antibiotic
	PERMANOVA	Baseline	Community composition: First vs Multiple rCDI	68	136	0.097
	PERMANOVA	Week 1	Community composition: First vs Multiple rCDI	32	80	0.927
	Wilcoxon rank sum test	Baseline and Week 1	Change in community composition from baseline to Week 1 (Bray-Curtis Distance): frCDI vs mrCDI	31	74	0.767

## Sheet: Table S3
	Supplementary Table 3: Comparison of alpha diversity between first and multiply recurrent CDI patients within timepoints
	Metric	Timepoint
			First recurrence		Multiple Recurrence		p-value
			Sample Numbers	Median (25th - 75th quartile)	Sample Numbers	Median (25th - 75th quartile)
	Dose Species Richness	Baseline	68	3 (0.75 - 17)	136	1 (0 - 8)	0.033
	Species Richness	Baseline	68	46 (35-55)	136	41 (31.75-53.25)	0.09
	Shannon Diversity	Baseline	68	2.13 (1.78-2.54)	136	2.02 (1.76-2.37)	0.286
	Dose Species Richness	Week 1	32	92.5 (51.75 - 103.5)	80	93 (77.25 - 103.25)	0.753
	Specie Richness	Week 1	32	121 (87.25-126)	80	115.5 (100-124.75)	0.932
	Shannon Diversity	Week 1	32	3.45 (3-3.52)	80	3.35 (3.03-3.57)	0.852
	Newly Appearing Dose Species	Difference from Baseline to Week 1	31	88 (60-103)	74	85.5 (65.75-99.5)	0.835

## Sheet: Table S4
	Supplementary Table 4: Comparison of pooled and individual bile acids across first and multiply recurrent CDI patients within timepoint.
		Timepoint (Baseline or Week 1)	First		Multiple		p-value	FDR
	Measurement		Sample Numbers	Median (25th - 75th quartile)	Sample Numbers	Median (25th - 75th quartile)
	Primary BA Pool	Baseline	67	2451 (703-4397.5)	135	2597 (1174.5-5043)	0.489	>0.999
	Secondary BA Pool	Baseline	67	36.5 (13.99-528.55)	135	20.9 (13.32-146.81)	0.516	>0.999
	Cholic Acid	Baseline	67	1871 (574-3147)	135	2087 (897.5-3727.5)	0.365	>0.999
	Chenodeoxycholic Acid	Baseline	67	557 (164.5-1272)	135	606 (235-1112)	0.733	>0.999
	Deoxycholic Acid	Baseline	67	5 (5-77.2)	135	5 (5-10.25)	0.29	>0.999
	Lithocholic Acid	Baseline	67	5 (5-5.54)	135	5 (5-5)	0.066	0.725
	Ursodeoxycholic Acid	Baseline	66	10.55 (2.68-49.85)	132	7.26 (3.02-39.7)	0.824	>0.999
	Primary BA Pool	Week 1	32	61.05 (18.05-2896)	80	59.55 (20.68-368.25)	0.589	>0.999
	Secondary BA Pool	Week 1	32	1573.15 (902.92-3121.85)	80	2725.08 (1337.59-5473.67)	0.024	0.306
	Cholic Acid	Week 1	32	18.75 (5-1887.25)	80	21.3 (5.93-190)	0.902	>0.999
	Chenodeoxycholic Acid	Week 1	32	46.4 (13.05-749.25)	80	32.6 (11.2-128.75)	0.337	>0.999
	Deoxycholic Acid	Week 1	32	628 (196.25-1283.25)	80	992 (486.5-3095.75)	0.041	0.486
	Lithocholic Acid	Week 1	32	720 (211.75-1681)	80	1368 (700.75-2641)	0.019	0.263
	Ursodeoxycholic Acid	Week 1	32	31.5 (5.03-145.25)	80	46.35 (6.39-162)	0.506	>0.999

## Sheet: Table S5
	Supplementary Table 5: Comparison of microbiome composition before versus after treatment with VOS within first and mutliply recurrent CDI patients
		rCDI	Comparison	Baseline Sample Number	Week 1 Sample Number	p-value Strata = Antibiotic
	PERMANOVA	first rCDI	Community composition: Baseline vs Week 1	68	32	<0.001
	PERMANOVA	multiple rCDI	Community composition: Baseline vs Week 1	35	20	<0.001

## Sheet: Table S6
	Supplementary Table 6: Comparison of alpha diversity before and after (baseline and week 1) treatment with VOS within first and multiply recurrent CDI patients
		Recurrence Status (first vs multiple)	Baseline		Week 1		p-value
	Measurement		Sample Numbers	Median (25th - 75th quartile)	Sample Numbers	Median (25th - 75th quartile)
	Species Richness	First	68	46 (35-55)	32	121 (87.25-126)	< 0.001
	Dose Species Richness	First	68	3 (0.75-17)	32	92.5 (51.75-103.5)	< 0.001
	Shannon Diversity	First	68	2.13 (1.78-2.54)	32	3.45 (3-3.52)	< 0.001
	Species Richness	Multiple	136	41 (31.75-53.25)	80	115.5 (100-124.75)	< 0.001
	Dose Species Richness	Multiple	136	1 (0-8)	80	93 (77.25-103.25)	< 0.001
	Shannon Diversity	Multiple	136	2.02 (1.76-2.37)	80	3.35 (3.03-3.57)	< 0.001

## Sheet: Table S7
		Supplementary Table 6: Comparison of bile acids before and after (baseline and week 1) treatment with VOS within first and multiply recurrent CDI patients
			Recurence Status (first or multiple)	Baseline		Week 1		p-value	FDR
		Measurement		Sample Numbers	Median (25th - 75th quartile)	Sample Numbers	Median (25th - 75th quartile)
		Primary BA Pool	First	67	2451 (703-4397.5)	32	61.05 (18.05-2896)	0.003	0.008
		Secondary BA Pool	First	67	36.5 (13.99-528.55)	32	1573.15 (902.92-3121.85)	<0.001	<0.001
		Cholic Acid	First	67	1871 (574-3147)	32	18.75 (5-1887.25)	<0.001	0.003
		Chenodeoxycholic Acid	First	67	557 (164.5-1272)	32	46.4 (13.05-749.25)	0.01	0.02
		Deoxycholic Acid	First	67	5 (5-77.2)	32	628 (196.25-1283.25)	<0.001	<0.001
		Lithocholic Acid	First	67	5 (5-5.54)	32	720 (211.75-1681)	<0.001	<0.001
		Ursodeoxycholic Acid	First	66	10.55 (2.68-49.85)	32	31.5 (5.03-145.25)	0.03	0.03
		Primary BA Pool	Multiple	135	2597 (1174.5-5043)	80	59.55 (20.68-368.25)	<0.001	<0.001
		Secondary BA Pool	Multiple	135	20.9 (13.32-146.81)	80	2725.08 (1337.59-5473.67)	<0.001	<0.001
		Cholic Acid	Multiple	135	2087 (897.5-3727.5)	80	21.3 (5.93-190)	<0.001	<0.001
		Chenodeoxycholic Acid	Multiple	135	606 (235-1112)	80	32.6 (11.2-128.75)	<0.001	<0.001
		Deoxycholic Acid	Multiple	135	5 (5-10.25)	80	992 (486.5-3095.75)	<0.001	<0.001
		Lithocholic Acid	Multiple	135	5 (5-5)	80	1368 (700.75-2641)	<0.001	<0.001
		Ursodeoxycholic Acid	Multiple	132	7.26 (3.02-39.7)	80	46.35 (6.39-162)	<0.001	<0.001
